# Supplementary material for: Two-Dimensional SERS Sensor Array for Identifying and Visualizing the Gas Spatial Distributions of Two Distinct Odor Sources
Source: Sensors (Basel). 2024 Jan 25;24(3):790. doi: 10.3390/s24030790 (PMC10857130; doi:10.3390/s24030790)
Supplement: Supplementary file 1 [file sensors-24-00790-s001.zip]

Archive with 1 entries (1 files):
- sensors-2762695-supplementary.pdf
